# Supplementary material for: Piper auritum ethanol extract is a potent antimutagen against food-borne aromatic amines: mechanisms of action and chemical composition
Source: Mutagenesis. 2024 Mar 23;39(6):301–9. doi: 10.1093/mutage/geae011 (PMC11529617; doi:10.1093/mutage/geae011)
Supplement: geae011_suppl_Supplementary_Data_S1 [file geae011_suppl_supplementary_data_s1.xlsx]

## Sheet: Hoja1
	Efecto antimutagénico del extracto etanólico de la hoja santa (EEHS) frente a MeIQx en la cepa TA98. Pre-incubación con diferentes componentes de la mezcla de reacción
	treatment		Experiment 1					treatment		Experiment 2
	Pre-incubation	Post-adition	plate number	Revertants	mean	SD		Pre-incubation	Post-adition	PLATE NUMBER	Revertants	MEAN	SD
	TA98		1	15	18.6667	4.72582		TA98		1	13	21.3333	8.02081
			2	17						2	22
			3	24						3	29
	TA98 + S9		4	31	32.3333	6.1101		TA98 + S9		4	30	33.3333	3.51188
			5	27						5	37
			6	39						6	33
	TA98 + S9 + DMSO		7	48	39	8.18535		TA98 + S9 + DMSO		7	32	34	7.2111
			8	37						8	28
			9	32						9	42
	TA98 + MeIQx 10 ng		10	21	18.6667	4.04145		TA98 + MeIQx 10 ng		10	22	21	1.73205
			11	21						11	19
			12	14						12	22
	TA98 + S9 + MeIQx		13	675	566.333	94.1559		TA98 + S9 + MeIQx		13	364	378.333	19.8578
			14	509						14	370
			15	515						15	401
	TA98 + S9 + MeIQx (10 ng) + PAEE (5 mg)		16	121	137	14.7309		TA98 + S9 + MeIQx (10 ng) + PAEE (5 mg)		16	117	101.333	16.563
			17	150						17	84
			18	140						18	103
	TA98 + S9 + MeIQx (10 ng)	PAEE (5 mg)	19	285	317.333	36.5559		TA98 + S9 + MeIQx (10 ng)	PAEE (5 mg)	19	96	175	68.4324
			20	357						20	216
			21	310						21	213
	S9 + MeIQx (10 ng) + PAEE (5 mg)	TA98	22	318	255	54.5619		S9 + MeIQx (10 ng) + PAEE (5 mg)	TA98	22	186	182.667	11.3725
			23	223						23	192
			24	224						24	170
	S9 + PAEE (5 mg)	TA98 + MeIQx (10 ng)	25	125	120.667	22.8108		S9 + PAEE (5 mg)	TA98 + MeIQx (10 ng)	25	174	103.667	60.9617
			26	96						26	66
			27	141						27	71
	MeIQx (10 ng) + PAEE (5 mg)	TA98 + S9	28	101	90.6667	21.4554		MeIQx (10 ng) + PAEE (5 mg)	TA98 + S9	28	65	76.3333	12.0554
			29	105						29	75
			30	66						30	89
