# Supplementary material for: Piper auritum ethanol extract is a potent antimutagen against food-borne aromatic amines: mechanisms of action and chemical composition
Source: Mutagenesis. 2024 Mar 23;39(6):301–9. doi: 10.1093/mutage/geae011 (PMC11529617; doi:10.1093/mutage/geae011)
Supplement: geae011_suppl_Supplementary_Data_S2 [file geae011_suppl_supplementary_data_s2.xlsx]

## Sheet: Hoja1
			exploratory experiment							exploratory experiment 2
		treatment	plate number	Revertants	mean	SD			treatment	plate number	Revertants	mean	SD
		TA98	1	40	41.6667	5.68624			TA98	1	94	94.6667	3.05505
			2	48						2	92
			3	37						3	98
		TA98 + S9	4	70	69.6667	5.50757			TA98 + S9	4	105	115.333	11.0604
			5	75						5	127
			6	64						6	114
		TA98 + DMSO	7	43	47.6667	5.68624			TA98 + DMSO	7	72	74.6667	3.78594
			8	46						8	79
			9	54						9	73
		S9 (MeIQx 40 ng)	10	1484	1489	39.7366			S9 (MeIQx 40 ng)	10	738	789.333	200.003
			11	1452						11	620
			12	1531						12	1010
		S9 (4,8-DiMeIQx 10 ng)	13	1956	1929.33	58.731			S9 (4,8-DiMeIQx 10 ng)	13	686	914.333	215.435
			14	1970						14	1114
			15	1862						15	943
		S9 (PhIP 500 ng)	16	1187	1137	109.891		TA98 + PAEE vs MeIQx 40 ng	PAEE 0.003 mg vs MeIQx	16	501	557.333	144.015
			17	1011						17	450
			18	1213						18	721
	TA98 + EEHS vs MeIQx 40 ng	PAEE 0.003 mg vs MeIQx	19	1585	1542.67	36.8284			PAEE 0.03 mg vs MeIQx	19	588	727.5	197.283
			20	1525						20	867
			21	1518						21
		PAEE 0.03 mg vs MeIQx	22	1531	1456.33	73.5278			PAEE 0.3 mg vs MeIQx	22	427	606.667	157.672
			23	1384						23	722
			24	1454						24	671
		PAEE 0.3 mg vs MeIQx	25	1052	1043.67	31.3422			PAEE 3.0 mg vs MeIQx	25	594	554.667	45.3909
			26	1070						26	565
			27	1009						27	505
		PAEE 3.0 mg vs MeIQx	28	986	1143.33	275.981			PAEE 30 mg vs MeIQx	28	137	171.333	30.0721
			29	982						29	184
			30	1462						30	193
		EPAEE 30 mg vs MeIQx	31	82	89.6667	12.4231		TA98 + PAEE vs 4,8-DiMeIQx 10 ng	PAEE 0.003 mg vs 4,8-DiMeIQx	31	1159	1224	74.96
			32	83						32	1306
			33	104						33	1207
	TA98 + EEHS vs 4,8-DiMeIQx 10 ng	PAEE 0.003 mg vs 4,8-DiMeIQx	34	1557	1716	217.607			PAEE 0.03 mg vs 4,8-DiMeIQx	34	1173	1247	64.7148
			35	1627						35	1293
			36	1964						36	1275
		PAEE 0.03 mg vs 4,8-DiMeIQx	37	1084	1542.33	410.2			PAEE 0.3 mg vs 4,8-DiMeIQx	37	694	1102.33	359.642
			38	1668						38	1241
			39	1875						39	1372
		PAEE 0.3 mg vs 4,8-DiMeIQx	40	1806	1448.33	322.143			PAEE 3.0 mg vs 4,8-DiMeIQx	40	899	972.667	85.2193
			41	1181						41	1066
			42	1358						42	953
		PAEE 3.0 mg vs 4,8-DiMeIQx	43	885	1313.67	400.395			PAEE 30 mg vs 4,8-DiMeIQx	43	406	406.333	13.5031
			44	1378						44	393
			45	1678						45	420
		PAEE 30 mg vs 4,8-DiMeIQx	46	268	268.333	12.5033
			47	281
			48	256
	TA98 + EEHS vs PhIP 500 ng	PAEE 0.003 mg vs PhIP	49	918	1060.33	123.63
			50	1122
			51	1141
		PAEE 0.03 mg vs PhIP	52	972	1064.67	100.201
			53	1051
			54	1171
		PAEE 0.3 mg vs PhIP	55	1046	1007	33.9559
			56	984
			57	991
		PAEE 3.0 mg vs PhIP	58	913	942	25.5147
			59	961
			60	952
		PAEE 30 mg vs PhIP	61	76	82	11.2694
			62	95
			63	75
