# Supplementary material for: Piper auritum ethanol extract is a potent antimutagen against food-borne aromatic amines: mechanisms of action and chemical composition
Source: Mutagenesis. 2024 Mar 23;39(6):301–9. doi: 10.1093/mutage/geae011 (PMC11529617; doi:10.1093/mutage/geae011)
Supplement: geae011_suppl_Supplementary_Data_S3 [file geae011_suppl_supplementary_data_s3.xlsx]

## Sheet: Hoja1
	Antimutagenicity of PAEE against aromatic heterocyclic amines
		Experiment (MeIQx)							Experiment (4,8-DiMeIQx)							Experiment (PhIP)
	Treatment	plate number	Revertants	mean	SD			treatment	plate number	Revertants	mean	SD			treatment	plate number	Revertants	mean	SD
	TA98	1	19	22.6667	6.35085			TA98	1	30	39.3333	8.32666			TA98	1	37	32	5
		2	30						2	46						2	32
		3	19						3	42						3	27
	TA98 + S9	4	66	72.6667	9.07377			TA98 + S9	4	50	52.3333	4.04145			TA98 + S9	4	46	51	5
		5	83						5	50						5	51
		6	69						6	57						6	56
	TA98 + S9 + DMSO	7	115	93	19.0788			TA98 + S9 + DMSO	7	43	49.3333	6.50641			TA98 + S9 + DMSO	7	64	68.3333	7.50555
		8	83						8	49						8	64
		9	81						9	56						9	77
	S9 (MeIQx 40 ng)	10	1758	1821.33	62.043			S9 (4,8-DiMeIQx 10 ng)	10	2600	2778.67	309.46			S9 (PhIP 500 ng)	10	540	515.333	22.8108
		11	1882						11	2600						11	511
		12	1824						12	3136						12	495
TA98 + PAEE vs MeIQx 40 ng	PAEE 5 mg vs MeIQx	13	140	122	15.7162		TA98 + PAEE vs 4,8-DiMeIQx 10 ng	PAEE 5 mg vs 4,8-DiMeIQx	13	832	792.667	46.0579		TA98 + PAEE vs PhIP 500 ng	PAEE 5 mg vs PhIP	13	173	134.333	33.6204
		14	111						14	804						14	112
		15	115						15	742						15	118
	PAEE 15 mg vs MeIQx	16	85	69.3333	15.0444			PAEE 15 mg vs 4,8-DiMeIQx	16	353	306.333	49.1664			PAEE 15 mg vs PhIP	16	81	76.3333	5.03322
		17	68						17	311						17	77
		18	55						18	255						18	71
	PAEE 25 mg vs MeIQx	19	48	50.3333	9.71253			PAEE 25 mg vs 4,8-DiMeIQx	19	213	197	15.0997			PAEE 25 mg vs PhIP	19	68	67.3333	2.08167
		20	61						20	195						20	65
		21	42						21	183						21	69
	PAEE 35 mg vs MeIQx	22	40	36	3.4641			PAEE 35 mg vs 4,8-DiMeIQx	22	142	138.667	9.45163			PAEE 35 mg vs PhIP	22	60	58.3333	1.52753
		23	34						23	146						23	57
		24	34						24	128						24	58
	PAEE 50 mg vs MeIQx	25	39	35.3333	3.51188			PAEE 50 mg vs 4,8-DiMeIQx	25	88	99	27.2213			PAEE 50 mg vs PhIP	25	62	53.6667	9.07377
		26	32						26	79						26	44
		27	35						27	130						27	55
S9 de hígado de ratas tratadad con Fenobarbital y β-Naftoflavona; Dimetil sulfóxido (DMSO); 2-Amino-3,8-dimethylimidazo[4,5-f]quinoxaline (MeIQx); 2-amino-3,4,8-trimethylimidazo[4,5-f]quinoxaline (4,8-DiMeIQx); 2- Amino-1-metil-6-fenylimidazo[4,5-b]pyridine (PhIP)
