# Supplementary material for: Piper auritum ethanol extract is a potent antimutagen against food-borne aromatic amines: mechanisms of action and chemical composition
Source: Mutagenesis. 2024 Mar 23;39(6):301–9. doi: 10.1093/mutage/geae011 (PMC11529617; doi:10.1093/mutage/geae011)
Supplement: geae011_suppl_Supplementary_Data_S4 [file geae011_suppl_supplementary_data_s4.xlsx]

## Sheet: Hoja1
	antimutagenic effect of PAEE
		Experiment 1							Experiment 2
	treatment	plate number	Revertants	mean	SD			TREATMENT	PLATE NUMBER	Revertants	MEAN	SD
	TA98	1	20	27	12.1244			Rev. Esp. TA98	1	28	32.6667	4.50925
		2	41						2	37
		3	20						3	33
	TA98 + S9	4	40	41.3333	2.3094			Rev. Esp. TA98 + S9	4	37	41.3333	11.1505
		5	44						5	54
		6	40						6	33
	TA98 + DMSO	7	28	34.3333	5.68624			Rev. Esp. TA98 + DMSO	7	26	25.3333	3.05505
		8	36						8	22
		9	39						9	28
	(2-NF 5 µg)	10	565	676	103.552			Rev. Esp. TA98 + S9 + DMSO	10	39	40.6667	2.88675
		11	693						11	39
		12	770						12	44
	S9 (B[a]P 10 µg)	13	302	346	40.5956			Control positivo sin S9 (2-NF 5 µg)	13	2600	2418.67	168.835
		14	382						14	2266
		14	354						15	2390
TA98 + PAEE - S9	PAEE 0.003 mg	16	39	38.6667	3.51188			Control positivo con S9 (B[a]P 10 µg)	16	818	765.333	109.002
		17	42						17	838
		18	35						18	640
	PAEE 0.03 mg	19	28	30.3333	2.08167		TA98 + PAEE - S9	EEHS 0.002739 mg	19	23	25.3333	2.08167
		20	31						20	26
		21	32						21	27
	PAEE 0.3 mg	22	37	36.6667	2.51661			EEHS 0.02739 mg	22	26	28.3333	2.08167
		23	34						23	29
		24	39						24	30
	PAEE 3.0 mg	25	31	30	1.41421			EEHS 0.2739 mg	25	21	20.3333	1.1547
		26	29						26	21
		27							27	19
	PAEE 30 mg	28	22	32.3333	11.0604			EEHS 2.739 mg	28	25	22.6667	4.04145
		29	31						29	25
		30	44						30	18
TA98 + PAEE + S9	PAEE 0.003 mg + S9	31	50	48	6.245			EEHS 27.39 mg	31	35	29.3333	5.1316
		32	53						32	28
		33	41						33	25
	PAEE 0.03 mg + S9	34	56	46.6667	8.32666		TA98 + PAEE + S9	EEHS 0.002739 mg + S9	34	37	35.6667	4.16333
		35	44						35	31
		36	40						36	39
	PAEE 0.3 mg + S9	37	36	34.5	2.12132			EEHS 0.02739 mg + S9	37	40	41.6667	5.68624
		38	33						38	37
		39							39	48
	PAEE 3.0 mg + S9	40	38	41.6667	5.50757			EEHS 0.2739 mg + S9	40	33	40.6667	6.65833
		41	39						41	45
		42	48						42	44
	PAEE 30 mg + S9	43	37	31.6667	4.72582			EEHS 2.739 mg + S9	43	50	40	8.88819
		44	28						44	33
		45	30						45	37
								EEHS 27.39 mg + S9	46	37	33.3333	4.72582
									47	35
									48	28
