# Supplementary material for: Piper auritum ethanol extract is a potent antimutagen against food-borne aromatic amines: mechanisms of action and chemical composition
Source: Mutagenesis. 2024 Mar 23;39(6):301–9. doi: 10.1093/mutage/geae011 (PMC11529617; doi:10.1093/mutage/geae011)
Supplement: geae011_suppl_Supplementary_Data_S5 [file geae011_suppl_supplementary_data_s5.xlsx]

## Sheet: Hoja1
	mutagenicity of Safrol in TA98 strain
		Experiment 1				Experiment 2
	treatment	plate number	Revertants	mean	sd	plate number	Revertantes	mean	sd
	TA98	1	27	27	3	1	43	39.6667	4.93288
		2	24			2	42
		3	30			3	34
	TA98 + S9	4	37	32.6667	5.85947	4	42	43.6667	1.52753
		5	35			5	45
		6	26			6	44
	TA98 + DMSO	7	27	22.3333	4.50925	7	33	34.6667	7.63763
		8	22			8	28
		9	18			9	43
	TA98 + S9 + DMSO	10	45	45	0	10	34	43	9.53939
		11	45			11	53
		12	45			12	42
	(2-NF 5 µg)	13	1632	1334	258.511	13	766	784.667	71.8424
		14	1170			14	724
		15	1200			15	864
	S9 (MeIQx 40 ng)	16	544	706	165.082	16	312	329.667	22.5019
		17	874			17	355
		18	700			18	322
TA98 + Safrol -S9	Safrol 30.82 µM	19	20	27	6.245	19	49	42.3333	5.85947
		20	32			20	38
		21	29			21	40
	Safrol 154.1 µM	22	26	30.3333	3.78594	22	61	48.6667	11.5902
		23	32			23	47
		24	33			24	38
	Safrol 308.2 µM	25	38	30.3333	7.0946	25	58	50.3333	7.0946
		26	24			26	49
		27	29			27	44
	Safrol 1541 µM	28	26	27.6667	5.68624	28	49	43.6667	5.50757
		29	23			29	44
		30	34			30	38
	Safrol 3082 µM	31	17	22	7.81025	31	59	50.3333	7.57188
		32	31			32	45
		33	18			33	47
TA98 + Safrol +S9	Safrol 30.82 µM + S9	34	51	43	7.54983	34	52	47.3333	5.03322
		35	36			35	42
		36	42			36	48
	Safrol 154.1 µM + S9	37	34	31.3333	2.3094	37	49	43.6667	5.03322
		38	30			38	43
		39	30			39	39
	Safrol 308.2 µM + S9	40	54	41.3333	11.3725	40	60	66.3333	11.8462
		41	38			41	59
		42	32			42	80
	Safrol 1541 µM +S9	43	36	38	3.4641	43	63	64.3333	2.3094
		44	36			44	67
		45	42			45	63
	Safrol 3082 µM + S9	46	23	26	5.19615	46	59	48	11.5326
		47	32			47	36
		48	23			48	49
