# Supplementary material for: Piper auritum ethanol extract is a potent antimutagen against food-borne aromatic amines: mechanisms of action and chemical composition
Source: Mutagenesis. 2024 Mar 23;39(6):301–9. doi: 10.1093/mutage/geae011 (PMC11529617; doi:10.1093/mutage/geae011)
Supplement: geae011_suppl_Supplementary_Data_S6 [file geae011_suppl_supplementary_data_s6.xlsx]

## Sheet: Hoja1
	Antimutagenicity of safrol in TA 98 strain
		Experiment 1				Experiment 2				Experiment 3
	Treatment	plate number	Revertants	mean	SD	plate number	Revertants	mean	SD	plate number	Revertantes	mean	SD
	TA98	1	33	33	6	1	27	29.6667	4.6188	1	39	27	12
		2	27			2	27			2	27
		3	39			3	35			3	15
	TA98 + S9	4	61	52.6667	10.4083	4	43	43	0	4	24	30	8.7178
		5	56			5				5	40
		6	41			6	43			6	26
	TA98 + DMSO	7	23	32	8.544	7	17	27.6667	9.71253	7	21	20.3333	2.08167
		8	33			8	30			8	22
		9	40			9	36			9	18
	TA98 + S9 + DMSO	10	54	46.6667	6.4291	10	49	46.3333	3.78594	10	31	33.3333	4.04145
		11	42			11	42			11	38
		12	44			12	48			12	31
	(2-NF 5 µg)	13	1952	1485.33	430.392	13	1402	1392.33	23.0723	13	1841	1625.67	344.784
		14	1400			14	1409			14	1228
		15	1104			15	1366			15	1808
	S9 (MeIQx 40 ng)	16	405	383.667	20.5508	16	293	283.667	13.6504	16	468	452.333	15.5027
		17	382			17	290			17	437
		18	364			18	268			18	452
TA98 + Safrol vs 2-NF 5 µg	Safrol 30.82 µM vs 2-NF	19	1380	1578.67	172.989	19	1373	1495	162.908	19	1765	1746.67	91.8822
		20	1660			20	1432			20	1647
		21	1696			21	1680			21	1828
	Safrol 154.1 µM vs 2-NF	22	1305	1344	79.9812	22	1281	1302	38.1182	22	1825	1859.67	46.1122
		23	1291			23	1279			23	1912
		24	1436			24	1346			24	1842
	Safrol 308.2 µM vs 2NF	25	926	991.667	81.5864	25	1296	1351.33	52.3195	25	1258	1263.33	50.2129
		26	1083			26	1400			26	1316
		27	966			27	1358			27	1216
	Safrol 1541 µM vs 2-NF	28	1112	1093	50.2693	28	1030	1070	43.3128	28	862	1160	260.438
		29	1036			29	1116			29	1274
		30	1131			30	1064			30	1344
	Safrol 3082 µM vs 2-NF	31		#DIV/0!	#DIV/0!	31	865	904	89.1459	31	1446	1477.33	42.7239
		32				32	841			32	1526
		33				33	1006			33	1460
TA98 + Safrol vs MeIQx 40 ng	Safrol 30.82 µM + S9 vs MeIQx	34	438	480.667	75.6395	34	227	234.333	66.3049	34	499	472	24.5561
		35	436			35	304			35	466
		36	568			36	172			36	451
	Safrol 154.1 µM + S9 vs MeIQx	37	371	368	26.6271	37	212	195	18.0831	37	349	357.667	39.7157
		38	393			38	197			38	323
		39	340			39	176			39	401
	Safrol 308.2 µM + S9 vs MeIQx	40	259	285.667	23.2881	40	158	156.333	6.65833	40	191	243.667	53.5195
		41	296			41	162			41	242
		42	302			42	149			42	298
	Safrol 1541 µM +S9 vs MeIQx	43	232	229.333	15.1767	43	112	99.3333	12.5033	43	131	151.667	18.1475
		44	243			44	87			44	165
		45	213			45	99			45	159
	Safrol 3082 µM + S9 vs MeIQx	46	142	146.667	15.5349	46	99	85.3333	13.0512	46	154	167.667	12.3423
		47	164			47	73			47	171
		48	134			48	84			48	178
